# Supplementary material for: Pancoriusguiyang sp. nov., a new species of jumping spiders (Araneae, Salticidae) from Guizhou Province, China
Source: Biodivers Data J. 2023 Aug 8;11:e108159. doi: 10.3897/BDJ.11.e108159 (PMC10840505; doi:10.3897/BDJ.11.e108159)
Supplement: XML Treatment for Pancorius guiyang [file BDJ.11.e108159-treatment1.xml]

<!DOCTYPE tp:taxon-treatment
  PUBLIC "-//TaxonX//DTD Taxonomic Treatment Publishing DTD v0 20100105//EN" "tax-treatment-NSO.dtd">
<tp:taxon-treatment xmlns:tp="http://www.plazi.org/taxpub"><tp:treatment-meta><mixed-citation publication-type="journal"><person-group><name><surname>Yang</surname><given-names>Weicheng</given-names></name><name><surname>Zhou</surname><given-names>Yufeng</given-names></name><name><surname>Gu</surname><given-names>Dongxue</given-names></name><name><surname>Yu</surname><given-names>Hao</given-names></name></person-group><article-title><italic><tp:taxon-name><tp:taxon-name-part taxon-name-part-type="genus" reg="Pancorius">Pancorius</tp:taxon-name-part><tp:taxon-name-part taxon-name-part-type="species" reg="guiyang">guiyang</tp:taxon-name-part></tp:taxon-name></italic> sp. nov., a new species of jumping spiders (<tp:taxon-name><tp:taxon-name-part taxon-name-part-type="order">Araneae</tp:taxon-name-part></tp:taxon-name>, <tp:taxon-name><tp:taxon-name-part taxon-name-part-type="family">Salticidae</tp:taxon-name-part></tp:taxon-name>) from Guizhou Province, China</article-title><source>Biodivers Data J</source><day>08</day><month>08</month><year>2023</year><volume>11</volume><pub-id pub-id-type="doi">10.3897/BDJ.11.e108159</pub-id></mixed-citation></tp:treatment-meta><tp:nomenclature><tp:taxon-name>
            <object-id xmlns:xlink="http://www.w3.org/1999/xlink" content-type="arpha" xlink:type="simple">09481E47-03AF-5C57-BD8D-B6D6DCDACCAC</object-id>
            <tp:taxon-name-part taxon-name-part-type="genus">Pancorius</tp:taxon-name-part>
            <tp:taxon-name-part taxon-name-part-type="species">guiyang</tp:taxon-name-part>
            <object-id xmlns:xlink="http://www.w3.org/1999/xlink" content-type="zoobank" xlink:type="simple" object-id-type="ZooBank">551BF45F-63C1-4814-8C01-5951E0B63774</object-id>
          </tp:taxon-name><tp:taxon-authority>Yang, Gu &amp; Yu</tp:taxon-authority><tp:taxon-status xmlns:xlink="http://www.w3.org/1999/xlink" xlink:type="simple">sp. nov.</tp:taxon-status></tp:nomenclature><tp:treatment-sec sec-type="materials"><title>Materials</title><list list-type="alpha-lower" list-content="occurrences"><list-item><p><bold>Type status:</bold> <named-content xmlns:xlink="http://www.w3.org/1999/xlink" content-type="dwc:typeStatus" xlink:type="simple">Holotype</named-content>. <bold>Occurrence:</bold> recordedBy: <named-content xmlns:xlink="http://www.w3.org/1999/xlink" content-type="dwc:recordedBy" xlink:type="simple">Qianle Lu</named-content>; individualID: <named-content xmlns:xlink="http://www.w3.org/1999/xlink" content-type="dwc:individualID" xlink:type="simple">YHGY199</named-content>; individualCount: <named-content xmlns:xlink="http://www.w3.org/1999/xlink" content-type="dwc:individualCount" xlink:type="simple">1</named-content>; sex: <named-content xmlns:xlink="http://www.w3.org/1999/xlink" content-type="dwc:sex" xlink:type="simple">male</named-content>; lifeStage: <named-content xmlns:xlink="http://www.w3.org/1999/xlink" content-type="dwc:lifeStage" xlink:type="simple">adult</named-content>; behavior: <named-content xmlns:xlink="http://www.w3.org/1999/xlink" content-type="dwc:behavior" xlink:type="simple">foraging</named-content>; preparations: <named-content xmlns:xlink="http://www.w3.org/1999/xlink" content-type="dwc:preparations" xlink:type="simple">whole animal (ETOH)</named-content>; associatedSequences: <named-content xmlns:xlink="http://www.w3.org/1999/xlink" content-type="dwc:associatedSequences" xlink:type="simple">GenBank: OR372102</named-content>; occurrenceID: <named-content xmlns:xlink="http://www.w3.org/1999/xlink" content-type="dwc:occurrenceID" xlink:type="simple">643415AE-C790-5664-8241-9BFF85089072</named-content>; <bold>Taxon:</bold> order: <named-content xmlns:xlink="http://www.w3.org/1999/xlink" content-type="dwc:order" xlink:type="simple"><tp:taxon-name><tp:taxon-name-part taxon-name-part-type="order">Araneae</tp:taxon-name-part></tp:taxon-name></named-content>; family: <named-content xmlns:xlink="http://www.w3.org/1999/xlink" content-type="dwc:family" xlink:type="simple"><tp:taxon-name><tp:taxon-name-part taxon-name-part-type="family">Salticidae</tp:taxon-name-part></tp:taxon-name></named-content>; genus: <named-content xmlns:xlink="http://www.w3.org/1999/xlink" content-type="dwc:genus" xlink:type="simple"><tp:taxon-name><tp:taxon-name-part taxon-name-part-type="genus">Pancorius</tp:taxon-name-part></tp:taxon-name></named-content>; specificEpithet: <named-content xmlns:xlink="http://www.w3.org/1999/xlink" content-type="dwc:specificEpithet" xlink:type="simple"><tp:taxon-name><tp:taxon-name-part taxon-name-part-type="genus" reg="Pancorius"/><tp:taxon-name-part taxon-name-part-type="species" reg="guiyang">guiyang</tp:taxon-name-part></tp:taxon-name></named-content>; scientificNameAuthorship: <named-content xmlns:xlink="http://www.w3.org/1999/xlink" content-type="dwc:scientificNameAuthorship" xlink:type="simple">Yang, Gu &amp; Yu</named-content>; <bold>Location:</bold> continent: <named-content xmlns:xlink="http://www.w3.org/1999/xlink" content-type="dwc:continent" xlink:type="simple">Asia</named-content>; country: <named-content xmlns:xlink="http://www.w3.org/1999/xlink" content-type="dwc:country" xlink:type="simple">China</named-content>; countryCode: <named-content xmlns:xlink="http://www.w3.org/1999/xlink" content-type="dwc:countryCode" xlink:type="simple">CHN</named-content>; stateProvince: <named-content xmlns:xlink="http://www.w3.org/1999/xlink" content-type="dwc:stateProvince" xlink:type="simple">Guizhou</named-content>; county: <named-content xmlns:xlink="http://www.w3.org/1999/xlink" content-type="dwc:county" xlink:type="simple">Guiyang City</named-content>; locality: <named-content xmlns:xlink="http://www.w3.org/1999/xlink" content-type="dwc:locality" xlink:type="simple">Xiangzhigou scenic spot</named-content>; decimalLatitude: <named-content xmlns:xlink="http://www.w3.org/1999/xlink" content-type="dwc:decimalLatitude" xlink:type="simple">26.78</named-content>; decimalLongitude: <named-content xmlns:xlink="http://www.w3.org/1999/xlink" content-type="dwc:decimalLongitude" xlink:type="simple">106.92</named-content>; <bold>Identification:</bold> identifiedBy: <named-content xmlns:xlink="http://www.w3.org/1999/xlink" content-type="dwc:identifiedBy" xlink:type="simple">Cheng Wang</named-content>; dateIdentified: <named-content xmlns:xlink="http://www.w3.org/1999/xlink" content-type="dwc:dateIdentified" xlink:type="simple">2022-08</named-content>; <bold>Event:</bold> samplingProtocol: <named-content xmlns:xlink="http://www.w3.org/1999/xlink" content-type="dwc:samplingProtocol" xlink:type="simple">by hand</named-content>; samplingEffort: <named-content xmlns:xlink="http://www.w3.org/1999/xlink" content-type="dwc:samplingEffort" xlink:type="simple">10 km by foot</named-content>; year: <named-content xmlns:xlink="http://www.w3.org/1999/xlink" content-type="dwc:year" xlink:type="simple">2022</named-content>; month: <named-content xmlns:xlink="http://www.w3.org/1999/xlink" content-type="dwc:month" xlink:type="simple">6</named-content>; day: <named-content xmlns:xlink="http://www.w3.org/1999/xlink" content-type="dwc:day" xlink:type="simple">1</named-content>; <bold>Record Level:</bold> basisOfRecord: <named-content xmlns:xlink="http://www.w3.org/1999/xlink" content-type="dwc:basisOfRecord" xlink:type="simple">PreservedSpecimen</named-content></p></list-item><list-item><p><bold>Type status:</bold> <named-content xmlns:xlink="http://www.w3.org/1999/xlink" content-type="dwc:typeStatus" xlink:type="simple">Paratype</named-content>. <bold>Occurrence:</bold> recordedBy: <named-content xmlns:xlink="http://www.w3.org/1999/xlink" content-type="dwc:recordedBy" xlink:type="simple">Qianle Lu</named-content>; individualID: <named-content xmlns:xlink="http://www.w3.org/1999/xlink" content-type="dwc:individualID" xlink:type="simple">YHGY200</named-content>; individualCount: <named-content xmlns:xlink="http://www.w3.org/1999/xlink" content-type="dwc:individualCount" xlink:type="simple">1</named-content>; sex: <named-content xmlns:xlink="http://www.w3.org/1999/xlink" content-type="dwc:sex" xlink:type="simple">female</named-content>; lifeStage: <named-content xmlns:xlink="http://www.w3.org/1999/xlink" content-type="dwc:lifeStage" xlink:type="simple">adult</named-content>; behavior: <named-content xmlns:xlink="http://www.w3.org/1999/xlink" content-type="dwc:behavior" xlink:type="simple">foraging</named-content>; preparations: <named-content xmlns:xlink="http://www.w3.org/1999/xlink" content-type="dwc:preparations" xlink:type="simple">whole animal (ETOH)</named-content>; associatedSequences: <named-content xmlns:xlink="http://www.w3.org/1999/xlink" content-type="dwc:associatedSequences" xlink:type="simple">GenBank: OR372101</named-content>; occurrenceID: <named-content xmlns:xlink="http://www.w3.org/1999/xlink" content-type="dwc:occurrenceID" xlink:type="simple">9CD77831-8341-5B15-B9EC-FC39ED3F29D3</named-content>; <bold>Taxon:</bold> order: <named-content xmlns:xlink="http://www.w3.org/1999/xlink" content-type="dwc:order" xlink:type="simple"><tp:taxon-name><tp:taxon-name-part taxon-name-part-type="order">Araneae</tp:taxon-name-part></tp:taxon-name></named-content>; family: <named-content xmlns:xlink="http://www.w3.org/1999/xlink" content-type="dwc:family" xlink:type="simple"><tp:taxon-name><tp:taxon-name-part taxon-name-part-type="family">Salticidae</tp:taxon-name-part></tp:taxon-name></named-content>; genus: <named-content xmlns:xlink="http://www.w3.org/1999/xlink" content-type="dwc:genus" xlink:type="simple"><tp:taxon-name><tp:taxon-name-part taxon-name-part-type="genus">Pancorius</tp:taxon-name-part></tp:taxon-name></named-content>; specificEpithet: <named-content xmlns:xlink="http://www.w3.org/1999/xlink" content-type="dwc:specificEpithet" xlink:type="simple"><tp:taxon-name><tp:taxon-name-part taxon-name-part-type="genus" reg="Pancorius"/><tp:taxon-name-part taxon-name-part-type="species" reg="guiyang">guiyang</tp:taxon-name-part></tp:taxon-name></named-content>; scientificNameAuthorship: <named-content xmlns:xlink="http://www.w3.org/1999/xlink" content-type="dwc:scientificNameAuthorship" xlink:type="simple">Yang, Gu &amp; Yu</named-content>; <bold>Location:</bold> continent: <named-content xmlns:xlink="http://www.w3.org/1999/xlink" content-type="dwc:continent" xlink:type="simple">Asia</named-content>; country: <named-content xmlns:xlink="http://www.w3.org/1999/xlink" content-type="dwc:country" xlink:type="simple">China</named-content>; countryCode: <named-content xmlns:xlink="http://www.w3.org/1999/xlink" content-type="dwc:countryCode" xlink:type="simple">CHN</named-content>; stateProvince: <named-content xmlns:xlink="http://www.w3.org/1999/xlink" content-type="dwc:stateProvince" xlink:type="simple">Guizhou</named-content>; county: <named-content xmlns:xlink="http://www.w3.org/1999/xlink" content-type="dwc:county" xlink:type="simple">Guiyang City</named-content>; locality: <named-content xmlns:xlink="http://www.w3.org/1999/xlink" content-type="dwc:locality" xlink:type="simple">Xiangzhigou scenic spot</named-content>; decimalLatitude: <named-content xmlns:xlink="http://www.w3.org/1999/xlink" content-type="dwc:decimalLatitude" xlink:type="simple">26.78</named-content>; decimalLongitude: <named-content xmlns:xlink="http://www.w3.org/1999/xlink" content-type="dwc:decimalLongitude" xlink:type="simple">106.92</named-content>; <bold>Identification:</bold> identifiedBy: <named-content xmlns:xlink="http://www.w3.org/1999/xlink" content-type="dwc:identifiedBy" xlink:type="simple">Cheng Wang</named-content>; dateIdentified: <named-content xmlns:xlink="http://www.w3.org/1999/xlink" content-type="dwc:dateIdentified" xlink:type="simple">2022-08</named-content>; <bold>Event:</bold> samplingProtocol: <named-content xmlns:xlink="http://www.w3.org/1999/xlink" content-type="dwc:samplingProtocol" xlink:type="simple">by hand</named-content>; samplingEffort: <named-content xmlns:xlink="http://www.w3.org/1999/xlink" content-type="dwc:samplingEffort" xlink:type="simple">10 km by foot</named-content>; year: <named-content xmlns:xlink="http://www.w3.org/1999/xlink" content-type="dwc:year" xlink:type="simple">2022</named-content>; month: <named-content xmlns:xlink="http://www.w3.org/1999/xlink" content-type="dwc:month" xlink:type="simple">6</named-content>; day: <named-content xmlns:xlink="http://www.w3.org/1999/xlink" content-type="dwc:day" xlink:type="simple">1</named-content>; <bold>Record Level:</bold> basisOfRecord: <named-content xmlns:xlink="http://www.w3.org/1999/xlink" content-type="dwc:basisOfRecord" xlink:type="simple">PreservedSpecimen</named-content></p></list-item></list></tp:treatment-sec><tp:treatment-sec sec-type="Description"><title>Description</title><p><bold>Description. Male</bold> (holotype) (Fig. <xref ref-type="fig" rid="F9898763">2</xref>A–C, Fig. <xref ref-type="fig" rid="F9898765">3</xref>A–D, Fig. <xref ref-type="fig" rid="F9898767">4</xref>F, Fig. <xref ref-type="fig" rid="F9898769">5</xref>A–C). Dimensions in mm. Total length 7.87; carapace 4.02 long, 2.88 wide; abdomen 3.85 long, 2.35 wide. Eye sizes and interdistances: anterior median eyes (AME) 0.90, anterior lateral eyes (ALE) 0.48, posterior median eyes (PME) 0.10, posterior lateral eyes (PLE) 0.45; anterior eye row width (AERW) 2.77, posterior eye row width (PERW) 2.60, length of eye field (EFL) 2.02. Clypeal height 0.21. Sternum 1.71 long, 0.98 wide. Leg length: I 9.37 (2.55, 3.83, 1.95, 1.04), II 7.652 (2.37, 3.09, 1.30, 0.89), III 8.37 (2.67, 2.92, 1.86, 0.92), IV 9.10 (2.89, 3.19, 2.16, 0.86).</p><p>Living holotype male as in Fig. <xref ref-type="fig" rid="F9898763">2</xref>A–C, carapace was black, clothed with white hairs; abdomen covered with dense, white hairs, mottled with red patches; legs light yellow, all legs with conspicuous dark annuli in the distal parts of femur, patella and tibia.</p><p>Habitus in ethanol (Fig. <xref ref-type="fig" rid="F9898767">4</xref>F, Fig. <xref ref-type="fig" rid="F9898769">5</xref>A–C). Carapace black, broadened, marginally with dense, white hairs; cephalic region bearing a longitudinal, broad, distinct band of hairs, centrally with a pair of nearly triangular areas. Fovea indistinct, represented by a dark, longitudinal slit. Chelicerae deep dark, with two promarginal and one retromarginal teeth. Labium and endites basically coloured as chelicerae, endites depressed posteriorly, slightly convergent anteriorly, antero-inner margins white; labium nearly linguiform, anterior margin with sparse setae. Sternum light brown centrally, dark marginally, more or less shield-shaped. Abdomen elongate-oval in dorsal view, tapering posteriorly. Dorsum basically black, centrally with a narrow scutum extending ca. 1/2 of abdomen length, gradually narrowing posteriorly, with two pairs of inconspicuous muscular depressions on either side, followed by four ˄-shaped streaks, covered with dark thin hairs; venter pale yellow laterally, with a broad dark brown patch bearing a pair of dotted lines centrally.</p><p>Palp (Fig. <xref ref-type="fig" rid="F9898765">3</xref>A–D). Tibia short, nearly as wide as long, ca. 2/5 length of cymbium (Cy); retrolateral tibial apophysis (RTA) short, about 1/3 of tibia length, thumb-like, tip sharp and point antero-dorsally. Tegulum (T) elongate, oval and bulging, about 1.3× longer than wide; sperm duct (SD) indistinct in prolateral and ventral view, distinct in retrolateral view, forming a loop along tegular margin; tegulum with tapered posterior lobe extending downwards in ventral view, lobe (L) finger-like and located at approximately the 5–6 o’clock position. Embolar base (EB) represented by an enlarged tubercle, situated antero-prolateral of the tegulum (approximately 9–10 o’clock position); the free part of embolus (E) needle-shaped, strongly sclerotised, slightly curved medially and tapering at distal half to a pointed tip, terminating at ca. 12 o’clock position, apex directed towards about 1 o’clock position.</p><p><bold>Female</bold> (Fig. <xref ref-type="fig" rid="F9898763">2</xref>D–F, Fig. <xref ref-type="fig" rid="F9898767">4</xref>A-E, G, Fig. <xref ref-type="fig" rid="F9898769">5</xref>D–F). Dimensions in mm. Total length 9.72; carapace 4.27 long, 3.08 wide; abdomen 5.94 long, 4.18 wide. Eye sizes and interdistances: AME 0.81, ALE 0. 51, PME 0.10, PLE 0.47; AERW 2.78, PERW 2.71, EFL 2.01. Clypeal height 0.20. Sternum 1.70 long, 1.05 wide. Leg length: I 7.69 (2.33, 3.17, 1.29, 0.90), II 6.94 (2.21, 2.83, 0.84, 1.06), III 8.66 (2.68, 3.07, 1.72, 1.19), IV 8.75 (2.69, 3.18, 1.84, 1.04).</p><p>One living paratype female as in Fig. <xref ref-type="fig" rid="F9898763">2</xref>D–F, carapace dark in front, yellowish-brown posteriorly and marginally, densely covered with orange setae around eye field; abdomen basically black, centrally with large, yellowish-white patterns, sparsely mottled with red hairs; legs light yellow, all legs with conspicuous reddish-brown annuli in the distal parts of femur, patella, tibia and metatarsus.</p><p>Colour in ethanol Fig. <xref ref-type="fig" rid="F9898767">4</xref>G, Fig. <xref ref-type="fig" rid="F9898769">5</xref>D–F). Carapace red-brown to yellowish-brown; eye field red-brown centrally, black marginally; thorax yellowish-brown, with a black, nearly W-shaped transverse band. Dorsum of abdomen with a longitudinal yellowish-white band consisting of two arrow-shaped patterns, ca. 2/3 length of abdomen. Other characters as in holotype male, but distinctly larger in size.</p><p>Epigyne (Fig. <xref ref-type="fig" rid="F9898767">4</xref>A–E). Epigynal plate slightly longer than wide, margin distinctly delimited; spermathecae (SP) clearly visible through the tegument in ventral view. Copulatory openings (CO) longitudinal, slit-shaped, anteriorly widened. Paired epigynal pockets represented by two clefts in which is situated the posterior margin of epigynal plate, small and nearly triangular, separated from each other by ca. 1× their width. Copulatory ducts (CD) short, proximally slender, extending and widening posteriorly, descending obliquely, finally connecting with posteriorly located spermathecae. Spermathecae (SP) large, almost round, obviously separated from each other about 1/2 their diameter; spermatheca divided into two oval chambers. Fertilisation duct (FD) membranous and lamellar, large, ca. 2/3 of spermathecal diameter, originating from the antero-inner surface of anterior chamber of spermatheca, anterolaterally extending.</p><sec sec-type="DNA barcodes"><title>DNA barcodes</title><p>5'GGTGCTTGAGCTGCTATAGTAGGAACTGCAATAAGAGTATTAATTCGTATAGAATTGGGGCAAACTGGGAGATTTTTAGGCAATGAACATTTATATAATGTAATTGTTACAGCACACGCATTTGTAATAATTTTTTTTATAGTAATACCTATTTTAATTGGAGGATTTGGTAATTGATTAGTCCCTTTAATGTTGGGAGCGCCTGATATGGCTTTTCCTCGAATAAATAATTTGAGATTTTGATTATTACCTCCTTCTTTGATTTTGTTATTTATTTCTTCTATGGCTGAAATGGGAGTGGGAACAGGATGAACTGTTTATCCACCTTTAGCATCTATTGTAGGACATAATGGTAGTTCTGTGGATTTTGCTATTTTTTCTTTACATTTAGCTGGTGCTTCTTCTATTATAGGAGCTATTAATTTTATTTCAACTGTAATTAATATACGATCGGTAGGTATAACTTTGGATAAAGTTTCTTTATTTGTATGATCAGTTATTATTACTACTGTATTATTATTATTATCATTACCTGTGTTGGCGGGTGCTATTACTATATTATTGACAGATCGTAATTTTAATACTTCTTTTTTTGATCCAGCAGGTGGAGGAGATCCTATTTTATTTCAACATTTATTTTGATTTTTTG3' (holotype, YHGY199; Genebank: OR372102)</p><p>5'GGTGCTTGAGCTGCTATAGTAGGACTGCAATAAGAGTATTAATTCGTATAGAATTGGGGCAAACTGGGAGATTTTTAGGCAATGAACATTTATATAATGTAATTGTTACAGCACACGCATTTGTAATAATTTTTTTTATAGTAATACCTATTTTAATTGGAGGATTTGGTAATTGATTAGTCCCTTTAATGTTGGGAGCGCCTGATATGGCTTTTCCTCGAATAAATAATTTGAGATTTTGATTATTACCTCCTTCTTTGATTTTGTTATTTATTTCTTCTATGGCTGAAATGGGAGTGGGAGCAGGATGAACTGTTTATCCACCTTTAGCATCTATTGTAGGACATAATGGTAGTTCTGTGGATTTTGCTATTTTTTCTTTACATTTAGCTGGTGCTTCTTCTATTATAGGAGCTATTAATTTTATTTCAACTGTAATTAATATACGATCGGTAGGTATAACTTTGGATAAAGTTTCTTTATTTGTATGATCAGTTATTATTACTACTGTATTATTATTATTATCATTACCTGTGTTGGCGGGTGCTATTACTATATTATTGACAGATCGTAATTTTAATACTTCTTTTTTTGATCCAGCAGGTGGAGGAGATCCTATTTTATTTCAACATTTATTTTGATTTTTTG3' (paratype, YHGY200; Genebank: OR372101)</p></sec></tp:treatment-sec><tp:treatment-sec sec-type="Diagnosis"><title>Diagnosis</title><p>The male of this new species closely resembles that of <italic><tp:taxon-name><tp:taxon-name-part taxon-name-part-type="genus" reg="Pancorius">P.</tp:taxon-name-part><tp:taxon-name-part taxon-name-part-type="species" reg="crinitus">crinitus</tp:taxon-name-part></tp:taxon-name></italic> Logunov &amp; Jäger, 2015 from Vietnam and <italic><tp:taxon-name><tp:taxon-name-part taxon-name-part-type="genus" reg="Pancorius">P.</tp:taxon-name-part><tp:taxon-name-part taxon-name-part-type="species" reg="candidus">candidus</tp:taxon-name-part></tp:taxon-name></italic> Wang &amp; Wang, 2020 from China. The three species share the similarly distinctly short RTA whose apex points dorsally (vs. RTA relatively longer and apex pointing anteriorly in all other congeners). However, <italic><tp:taxon-name><tp:taxon-name-part taxon-name-part-type="genus" reg="Pancorius">P.</tp:taxon-name-part><tp:taxon-name-part taxon-name-part-type="species" reg="guiyang">guiyang</tp:taxon-name-part></tp:taxon-name></italic> sp. nov. can be differentiated from <italic><tp:taxon-name><tp:taxon-name-part taxon-name-part-type="genus" reg="Pancorius">P.</tp:taxon-name-part><tp:taxon-name-part taxon-name-part-type="species" reg="crinitus">crinitus</tp:taxon-name-part></tp:taxon-name></italic> and <italic><tp:taxon-name><tp:taxon-name-part taxon-name-part-type="genus" reg="Pancorius">P.</tp:taxon-name-part><tp:taxon-name-part taxon-name-part-type="species" reg="candidus">candidus</tp:taxon-name-part></tp:taxon-name></italic> by the distinctly slender, needle-shaped embolus without subdistal projection (Fig. <xref ref-type="fig" rid="F9898765">3</xref>A) (vs. embolus thicker and claw-shaped in <italic><tp:taxon-name><tp:taxon-name-part taxon-name-part-type="genus" reg="Pancorius">P.</tp:taxon-name-part><tp:taxon-name-part taxon-name-part-type="species" reg="crinitus">crinitus</tp:taxon-name-part></tp:taxon-name></italic> as in <xref ref-type="bibr" rid="B9898857">Logunov and Jäger (2015)</xref>: fig. 40, with a subdistal projection in <italic><tp:taxon-name><tp:taxon-name-part taxon-name-part-type="genus" reg="Pancorius">P.</tp:taxon-name-part><tp:taxon-name-part taxon-name-part-type="species" reg="candidus">candidus</tp:taxon-name-part></tp:taxon-name></italic> as in <italic><xref ref-type="bibr" rid="B9898886">Wang and Wang (2020)</xref></italic>: figs. 5–7). The female of <italic><tp:taxon-name><tp:taxon-name-part taxon-name-part-type="genus" reg="Pancorius">P.</tp:taxon-name-part><tp:taxon-name-part taxon-name-part-type="species" reg="guiyang">guiyang</tp:taxon-name-part></tp:taxon-name></italic> sp. nov. also resembles that of <italic><tp:taxon-name><tp:taxon-name-part taxon-name-part-type="genus" reg="Pancorius">P.</tp:taxon-name-part><tp:taxon-name-part taxon-name-part-type="species" reg="crinitus">crinitus</tp:taxon-name-part></tp:taxon-name></italic> in having similar shape of the vulva, but can be separated by the paired epigynal pockets distinctly concaved, narrowed (vs. very shallow and wide) (cf. Fig. <xref ref-type="fig" rid="F9898767">4</xref>A, C, E and <xref ref-type="bibr" rid="B9898857">Logunov and Jäger (2015)</xref>: fig. 44) and by copulatory ducts descending slightly oblique (vs. running distinctly oblique, almost horizontal) (cf. Fig. <xref ref-type="fig" rid="F9898767">4</xref>B, D and <xref ref-type="bibr" rid="B9898857">Logunov and Jäger (2015)</xref>: fig. 43).</p></tp:treatment-sec><tp:treatment-sec sec-type="Etymology"><title>Etymology</title><p>The species name is derived from the name of the type locality; noun in apposition.</p></tp:treatment-sec><tp:treatment-sec sec-type="Distribution"><title>Distribution</title><p>Known from the Guiyang City, Guizhou Province, China (Fig. <xref ref-type="fig" rid="F9898761">1</xref>).</p></tp:treatment-sec><tp:treatment-sec sec-type="Biology"><title>Biology</title><p><italic><tp:taxon-name><tp:taxon-name-part taxon-name-part-type="genus" reg="Pancorius">Pancorius</tp:taxon-name-part><tp:taxon-name-part taxon-name-part-type="species" reg="guiyang">guiyang</tp:taxon-name-part></tp:taxon-name></italic> sp. nov. is a typical leaf-dwelling spider, the types inhabit bamboo forest close to a small stream in the core zone of Xiangzhigou scenic spot and were collected by beating twigs and branches.</p></tp:treatment-sec><tp:treatment-sec><!--Section generated to contain objects referenced in tp:taxon-treatment.--><fig id="F9898763" position="float" orientation="portrait"><object-id xmlns:xlink="http://www.w3.org/1999/xlink" content-type="arpha" xlink:type="simple">63AFA083-D105-5227-B43B-886007B062AC</object-id><object-id xmlns:xlink="http://www.w3.org/1999/xlink" content-type="doi" xlink:type="simple">10.3897/BDJ.11.e108159.figure2</object-id><label>Figure 2.</label><caption><p><italic><tp:taxon-name><tp:taxon-name-part taxon-name-part-type="genus" reg="Pancorius">Pancorius</tp:taxon-name-part><tp:taxon-name-part taxon-name-part-type="species" reg="guiyang">guiyang</tp:taxon-name-part></tp:taxon-name></italic> sp. nov., live specimens. <bold>A</bold>–<bold>C</bold> male holotype; <bold>D</bold>–<bold>F</bold> female paratype. Photographs by Qianle Lu (Shenzhen, Guangdong).</p></caption><graphic xmlns:xlink="http://www.w3.org/1999/xlink" xlink:href="bdj-11-e108159-g002.jpg" position="float" id="oo_864018.jpg" orientation="portrait" xlink:type="simple"><uri content-type="original_file" xlink:type="simple">https://binary.pensoft.net/fig/864018</uri></graphic></fig><fig id="F9898765" position="float" orientation="portrait"><object-id xmlns:xlink="http://www.w3.org/1999/xlink" content-type="arpha" xlink:type="simple">4981B3C3-4F55-58AA-8672-0CDCF8CC2335</object-id><object-id xmlns:xlink="http://www.w3.org/1999/xlink" content-type="doi" xlink:type="simple">10.3897/BDJ.11.e108159.figure3</object-id><label>Figure 3.</label><caption><p>Male left palp of the holotype of <italic><tp:taxon-name><tp:taxon-name-part taxon-name-part-type="genus" reg="Pancorius">Pancorius</tp:taxon-name-part><tp:taxon-name-part taxon-name-part-type="species" reg="guiyang">guiyang</tp:taxon-name-part></tp:taxon-name></italic> sp. nov. <bold>A</bold> Ventral view; <bold>B</bold> Dorsal view; <bold>C</bold> Prolateral view; <bold>D</bold> Retrolateral view. Abbreviations: Cy = cymbium; E = embolus; EB = embolar base; L= lobe; RTA = retrolateral tibial apophysis; SD = sperm duct; T = tegulum. Scale bar: 0.2 mm (equal for <bold>A–D</bold>).</p></caption><graphic xmlns:xlink="http://www.w3.org/1999/xlink" xlink:href="bdj-11-e108159-g003.jpg" position="float" id="oo_877037.jpg" orientation="portrait" xlink:type="simple"><uri content-type="original_file" xlink:type="simple">https://binary.pensoft.net/fig/877037</uri></graphic></fig><fig id="F9898767" position="float" orientation="portrait"><object-id xmlns:xlink="http://www.w3.org/1999/xlink" content-type="arpha" xlink:type="simple">72C3AD3A-9843-5941-A702-5A9CED523EFF</object-id><object-id xmlns:xlink="http://www.w3.org/1999/xlink" content-type="doi" xlink:type="simple">10.3897/BDJ.11.e108159.figure4</object-id><label>Figure 4.</label><caption><p><italic><tp:taxon-name><tp:taxon-name-part taxon-name-part-type="genus" reg="Pancorius">Pancorius</tp:taxon-name-part><tp:taxon-name-part taxon-name-part-type="species" reg="guiyang">guiyang</tp:taxon-name-part></tp:taxon-name></italic> sp. nov., female paratype and male holotype, epigyne (<bold>A–E</bold>), frontal views of prosoma (<bold>F</bold>, <bold>G</bold>). <bold>A</bold>–<bold>B</bold> Macerated epigyne, ventral and dorsal; <bold>C</bold>–<bold>D</bold> Epigyne, macerated and embedded in Arabic gum, ventral and dorsal (dashed line in D showing schematic course of copulatory duct and connecting duct, dorsal); <bold>E</bold> Intact epigyne, ventral; <bold>F</bold> Male; <bold>G</bold> Female. Abbreviations: AS = anterior chamber of spermatheca; CD = copulatory duct; CO = copulatory opening; FD = fertilisation duct; P = epigynal pocket; PS = posterior chamber of spermatheca; SP = spermatheca. Scale bars: 0.2 mm (equal for <bold>A–E</bold>); 1 mm (<bold>F, G</bold>).</p></caption><graphic xmlns:xlink="http://www.w3.org/1999/xlink" xlink:href="bdj-11-e108159-g004.jpg" position="float" id="oo_880643.jpg" orientation="portrait" xlink:type="simple"><uri content-type="original_file" xlink:type="simple">https://binary.pensoft.net/fig/880643</uri></graphic></fig><fig id="F9898769" position="float" orientation="portrait"><object-id xmlns:xlink="http://www.w3.org/1999/xlink" content-type="arpha" xlink:type="simple">61F89E4A-7227-52EE-A4FA-63D7FC522113</object-id><object-id xmlns:xlink="http://www.w3.org/1999/xlink" content-type="doi" xlink:type="simple">10.3897/BDJ.11.e108159.figure5</object-id><label>Figure 5.</label><caption><p>Habitus of <italic><tp:taxon-name><tp:taxon-name-part taxon-name-part-type="genus" reg="Pancorius">Pancorius</tp:taxon-name-part><tp:taxon-name-part taxon-name-part-type="species" reg="guiyang">guiyang</tp:taxon-name-part></tp:taxon-name></italic> sp. nov., male holotype (<bold>A–C</bold>) and female paratype (<bold>D–F</bold>). <bold>A, D</bold> Dorsal view; <bold>B, E</bold> Ventral view; <bold>C, F</bold> Lateral view. Scale bars: 2 mm (equal for <bold>A–C</bold>, equal for <bold>D–F</bold>).</p></caption><graphic xmlns:xlink="http://www.w3.org/1999/xlink" xlink:href="bdj-11-e108159-g005.jpg" position="float" id="oo_864021.jpg" orientation="portrait" xlink:type="simple"><uri content-type="original_file" xlink:type="simple">https://binary.pensoft.net/fig/864021</uri></graphic></fig><fig id="F9898761" position="float" orientation="portrait"><object-id xmlns:xlink="http://www.w3.org/1999/xlink" content-type="arpha" xlink:type="simple">C5B64470-7C1C-5B42-8691-B90E294721D1</object-id><object-id xmlns:xlink="http://www.w3.org/1999/xlink" content-type="doi" xlink:type="simple">10.3897/BDJ.11.e108159.figure1</object-id><label>Figure 1.</label><caption><p>Distribution record of <italic><tp:taxon-name><tp:taxon-name-part taxon-name-part-type="genus" reg="Pancorius">Pancorius</tp:taxon-name-part><tp:taxon-name-part taxon-name-part-type="species" reg="guiyang">guiyang</tp:taxon-name-part></tp:taxon-name></italic> sp. nov. (red circles). <bold>A</bold> Locality of Guiyang City in China; <bold>B</bold> map of Guiyang City, showing type locality of the new species, Wudang District, Xiangzhigou scenic spot.</p></caption><graphic xmlns:xlink="http://www.w3.org/1999/xlink" xlink:href="bdj-11-e108159-g001.jpg" position="float" id="oo_864017.jpg" orientation="portrait" xlink:type="simple"><uri content-type="original_file" xlink:type="simple">https://binary.pensoft.net/fig/864017</uri></graphic></fig></tp:treatment-sec><ref-list><ref id="B9898857"><element-citation xmlns:xlink="http://www.w3.org/1999/xlink" publication-type="article" xlink:type="simple"><person-group person-group-type="author"><name name-style="western"><surname>Logunov</surname><given-names>D. V.</given-names></name><name name-style="western"><surname>Jäger</surname><given-names>P.</given-names></name></person-group><year>2015</year><article-title>Spiders from Vietnam (<tp:taxon-name><tp:taxon-name-part taxon-name-part-type="class">Arachnida</tp:taxon-name-part></tp:taxon-name>: <tp:taxon-name><tp:taxon-name-part taxon-name-part-type="order">Aranei</tp:taxon-name-part></tp:taxon-name>): new species and records</article-title><source>Russian Entomological Journal</source><volume>24</volume><issue>4</issue><fpage>343</fpage><lpage>363</lpage><pub-id pub-id-type="doi">10.15298/rusentj.24.4.09</pub-id></element-citation></ref><ref id="B9898886"><element-citation xmlns:xlink="http://www.w3.org/1999/xlink" publication-type="article" xlink:type="simple"><person-group person-group-type="author"><name name-style="western"><surname>Wang</surname><given-names>W. H.</given-names></name><name name-style="western"><surname>Wang</surname><given-names>C.</given-names></name></person-group><year>2020</year><article-title>Description of two new species of the jumping spider genus <italic><tp:taxon-name><tp:taxon-name-part taxon-name-part-type="genus" reg="Pancorius">Pancorius</tp:taxon-name-part></tp:taxon-name></italic> Simon, 1902 (<tp:taxon-name><tp:taxon-name-part taxon-name-part-type="order">Araneae</tp:taxon-name-part></tp:taxon-name>: <tp:taxon-name><tp:taxon-name-part taxon-name-part-type="family">Salticidae</tp:taxon-name-part></tp:taxon-name>) from Southwest China</article-title><source>Zootaxa</source><volume>4899</volume><issue>1</issue><fpage>354</fpage><lpage>362</lpage><pub-id pub-id-type="doi">10.11646/zootaxa.4899.1.17</pub-id></element-citation></ref></ref-list></tp:taxon-treatment>
